# Supplementary material for: A stepped-wedge randomised trial on the impact of early ART initiation on HIV-patients’ economic outcomes in Eswatini
Source: eLife. 2020 Aug 24;9:e58487. doi: 10.7554/eLife.58487 (PMC7529454; doi:10.7554/eLife.58487)
Supplement: Source data 1. [file elife-58487-data1.zip]

Archive with 8 entries (8 files):
- Active_Timeuse.dta
- Assets.dta
- Dofile_EAAA&Welfare Impacts.do
- Employment.dta
- Household_Expenditures.dta
- Productive_Timeuse.dta
- Random Forests.R
- Manuscript_Revised_Track Changes clean.docx
